# Supplementary material for: Dopamine builds and reveals reward-associated latent behavioral attractors
Source: Nat Commun. 2024 Nov 13;15:9825. doi: 10.1038/s41467-024-53976-x (PMC11561151; doi:10.1038/s41467-024-53976-x)
Supplement: Supplementary file 4 — Source Data [file 41467_2024_53976_MOESM4_ESM.xlsx]

## Sheet: Figure 1
Panel B
YFP	Animals
Days	32	26	34	11	22	9	9	35	14	34
	40	22	10	17	9	31	13	14	14	22
	32	22	10	22	21	17	17	24	15	32
	27	19	9	17	24	4	21	24	23	16
	20	41	15	26	8	19	31	11	16	29
	11	30	16	4	13	21	44	22	7	16
	4	34	8	20	29	21	17	21	7	13
	33	31	15	18	22	45	31	18	5	16
	34	34	15	17	20	31	18	17	4	19
	28	34	40	24	17	23	17	19	7	25
ChR2	Animals
Days	27	25	39	22	34	23	30	25	34	24
	41	24	47	20	29	26	28	33	35	21
	29	30	49	28	45	31	53	34	31	42
	34	38	61	19	27	54	58	32	43	21
	77	23	42	18	41	97	51	37	37	33
	34	40	63	45	34	101	45	40	34	47
	52	41	50	23	46	119	50	49	44	44
	116	51	52	42	50	107	64	35	50	58
	132	35	52	101	48	138	53	49	40	61
	101	122	52	92	43	106	70	51	63	40
Panel C top
YFP	Animals
Days	165.1430	179.3466	169.0747	268.2750	231.1297	365.6004	642.1434	209.7380	307.9168	253.0945
	94.4043	302.1679	446.5532	179.9628	320.1593	194.8156	347.0380	337.7645	307.9168	217.7902
	143.7653	239.5901	242.7790	166.2994	205.1755	179.6586	247.3781	225.1478	308.0056	213.7944
	203.8974	248.3704	428.4393	182.4952	186.0411	478.9700	196.2907	257.6226	269.0103	240.1521
	173.7710	183.2473	240.9464	186.1736	447.2396	205.6793	174.8535	376.5958	310.1805	252.3367
	230.9769	237.1174	201.5441	469.3481	261.9251	165.7579	179.2173	319.2249	757.0783	284.4802
	146.6040	162.1979	454.2136	219.9263	196.3912	191.1148	350.4428	365.6813	460.8395	311.4338
	132.0876	176.9149	212.1456	212.3343	267.1236	160.2727	209.9936	312.7626	380.9031	253.8612
	140.3405	127.7654	227.5350	217.5784	191.1305	152.4329	280.6532	280.9406	657.4841	229.8825
	203.4018	166.1483	250.5153	204.1930	221.4012	199.8598	375.4619	271.1715	652.0850	173.7977
ChR2	Animals
Days	193.8223	178.3544	159.6774	225.9483	170.1395	238.1259	162.1523	310.7790	210.2290	280.7908
	186.0831	274.8803	106.7815	198.5748	188.7865	212.9122	204.1947	243.2866	162.6229	342.3086
	202.9091	277.9733	159.2438	156.7467	128.4852	177.5618	135.8031	282.8584	221.4731	234.7953
	163.9321	131.9424	119.3039	247.1061	206.6542	119.6008	160.0616	241.8171	193.7315	323.5200
	93.0319	299.9597	177.7306	179.3302	158.5656	70.6615	146.8805	238.9185	159.6844	264.6295
	147.8543	212.0049	78.0770	121.4947	181.8630	94.3492	133.4361	227.6197	210.2290	194.7980
	118.8961	196.9191	126.5667	248.1320	152.0906	68.2924	186.7859	207.6437	128.3982	215.3054
	74.1161	153.2142	160.8668	185.2096	129.4987	72.6424	160.4832	296.4813	223.2777	168.8102
	66.2599	197.6542	135.0304	71.9928	156.8820	62.0267	127.8364	226.7200	154.3436	194.4989
	91.8109	67.8850	124.7540	74.9879	135.5328	69.7385	114.4671	158.4159	146.4497	256.8257
Panel C bottom
YFP	Animals
Days	18.0343	15.1869	18.0757	22.1403	16.1061	16.9646	19.3685	20.5506	15.0407	21.6892
	17.0797	18.0545	15.3584	15.8156	14.6695	17.8520	16.7689	17.0349	15.0407	17.1046
	17.4957	17.3684	15.0961	15.2332	17.3931	15.2158	16.0892	16.8871	17.5441	21.6072
	18.9605	16.6346	15.0375	15.5160	17.3238	19.3765	15.9655	17.8861	19.1920	17.1728
	16.2231	19.7274	14.6804	16.7879	16.4376	16.4013	17.8178	17.1094	18.5122	21.6035
	15.6383	20.3065	15.2028	13.7412	15.9499	17.1238	21.8950	20.4705	18.0366	17.6020
	14.6742	18.9401	15.0881	16.5974	17.7443	19.4696	17.1628	21.4561	16.5019	16.7234
	19.8756	19.5441	14.8280	15.5713	17.5924	21.5790	20.1674	19.2059	15.7574	17.9621
	17.8259	19.8494	14.9587	14.8480	16.0224	18.5602	17.6626	17.4026	15.3625	18.1675
	18.3513	20.6470	14.7901	17.5588	15.8502	18.8811	19.3564	18.1634	16.9657	19.5918
ChR2	Animals
Days	19.4715	16.8871	19.7151	19.8812	17.9491	20.2611	17.2123	20.5272	23.0042	21.1972
	22.2292	20.8512	19.6368	19.0296	18.8128	16.7027	17.6501	19.5565	19.6481	21.1972
	19.6565	22.9031	21.2827	18.7188	20.2271	17.3591	20.2659	23.4559	22.4067	26.1986
	19.6175	21.4537	21.6142	19.1298	19.9718	20.0636	23.8741	20.7635	22.3912	21.2938
	22.0722	20.3328	21.0247	14.5637	22.0003	20.3437	20.2987	22.0515	19.9250	25.3270
	18.5209	23.5167	13.8428	20.2748	21.1569	25.0683	19.0602	21.6999	23.0042	25.2161
	20.3996	19.9768	20.8154	16.4940	21.7530	22.6607	24.3565	24.3561	19.6097	26.2759
	23.3953	21.1208	22.6867	23.8632	19.9816	23.0773	24.2646	25.1025	26.5889	25.8143
	23.8932	18.8726	21.9484	22.7185	20.7587	23.0612	21.7091	26.9329	19.8071	29.4857
	24.1601	23.2619	20.4706	20.4213	19.9114	21.1872	21.9198	22.3790	25.1474	29.5435

## Sheet: Figure 5
Panel C	YFP		Chr2; R context		Chr2; NoR context
	OFF	ON	OFF	ON	OFF	ON
	22.0313	16.4461	22.4354	18.0366	13.3620	10.1425
	11.3020	11.3735	10.0009	3.5821	18.3115	22.9093
	14.3770	9.7370	4.1478	2.7221	13.1809	17.2310
	11.4361	14.5608	14.4252	5.1204	11.6339	18.4627
	17.8776	23.1768	8.1246	6.9198	19.7276	29.6749
	12.7334	17.5030	6.0721	4.3891	11.0587	8.9107
	19.0235	20.0154	15.2016	6.9348	10.9989	11.2669
	12.2394	7.2432	9.8325	6.0936	22.0483	14.5528
			8.1019	4.5523	21.7930	14.8682
			26.5082	5.4432
			22.6095	5.1623
Panel F			Chr2; R context		Chr2; NoR context
			OFF	ON	OFF	ON
			8.4327	11.1668	9.7683	11.5616
			5.3937	11.0321	6.7393	4.4585
			6.8303	6.7691	9.1611	10.7208
			6.4502	7.9640	7.3163	9.0957
			12.7723	15.1942	6.1947	8.1277
			10.7194	17.3291	9.4695	8.5719
			5.4238	6.5805	10.8636	8.7217
			7.6428	9.0830	5.6351	4.2869
			7.2343	10.2799	6.9088	5.5892
			7.4835	7.7466
			6.4607	6.6470
Panel H			Chr2; R context		Chr2; NoR context
			OFF	ON	OFF	ON
			31.0098	19.7188	27.3267	20.5944
			21.9527	18.0873	25.8025	24.5516
			14.4002	9.1020	27.0626	22.8074
			27.3481	18.4116	31.8024	29.0743
			29.0336	26.5253	28.8668	27.9669
			31.7610	24.2516	25.9875	27.1832
			30.1616	20.3963	23.4474	26.7748
			29.4231	25.8047	25.6861	25.8758
			26.2967	20.6051	21.7947	22.2753
			31.5171	18.6914
			14.7298	21.3156
Panel K			Chr2; R context		Chr2; NoR context
			OFF	ON	OFF	ON
			87.2320	68.6265	91.6693	77.3176
			77.0511	68.6337	90.0382	82.7352
			72.4669	29.5644	82.1891	87.7070
			103.8072	72.4648	92.9661	91.7868
			82.8232	69.2820	92.1476	98.1381
			80.7904	62.5505	85.5252	75.3872
			75.3583	61.4199	70.8319	86.8971
			73.3077	72.3613	90.0586	80.2854
			74.7128	64.1000	85.3523	73.0623
			93.6848	74.2042
			93.7945	69.2209

## Sheet: Figure 6
Panel B
	Proximal		Distal
	OFF	ON	OFF	ON
	NaN	0	0.2857	0.5000
	0.6667	1.0000	0.6667	1.0000
	1.0000	1.0000	1.0000	1.0000
	0.5000	0.5000	0.3000	0.9091
	1.0000	0.7500	0.5625	0.7692
	1.0000	1.0000	0.7692	0.8000
	0.5000	1.0000	0.3000	0.6667
	1.0000	1.0000	0.6667	0.8462
	1.0000	1.0000	0.6667	1.0000
	0.5000	0.6667	0	0.8571
	NaN	NaN	0.2500	1.0000
